# Supplementary material for: Prognostic Impact and Predictors of New-Onset Atrial Fibrillation in Heart Failure
Source: Life (Basel). 2022 Apr 13;12(4):579. doi: 10.3390/life12040579 (PMC9025044; doi:10.3390/life12040579)
Supplement: Supplementary file 1 [file life-12-00579-s001.zip]

Archive with 1 entries (1 files):
- life-1662823-supplementary.pdf
